# Supplementary material for: Non-invasive biomarkers to diagnose and monitor eosinophilic esophagitis: a systematic review
Source: Front Med (Lausanne). 2025 Jun 26;12:1607306. doi: 10.3389/fmed.2025.1607306 (PMC12240998; doi:10.3389/fmed.2025.1607306)
Supplement: Supplementary file 3 [file Table_3.xls]

## Sheet: Supp Table 1
Author	Year published	Age group	Study design	EoE sample size	Controls (sample size)	Biomarker source	Biomarker detection method	Biomarker(s) studied	Non-significant biomarker(s)	Statistically significant biomarker(s)	Application for significant biomarkers
Ackerman et al.	2019	Paediatrics and adults	Prospective cross-sectional	62	Healthy (35), Inactive EoE (37)	Esophageal contents	Esophageal string test (EST)	EDN, EPX, MBP-1, CLC, Eotaxin-2, Eotaxin-3		EDN, EPX, MBP-1, CLC, eotaxin-2, eotaxin-3	EDN, EPX, MBP-1, CLC, eotaxin-2, eotaxin-3 correlated with peak esophageal eosinophils. Eotaxin-3 and MBP-1 predicted active vs inactive EoE.
Adel-Patient et al.	2023	Paediatrics	Case-control	17	Non-EoE (15)	Blood/plasma	Peripheral blood sample	IgE, IgG1, IgG2, IgG4, IgG4, IgA, IgM, T cell subsets, ILC subsets, 80 cytokines (including eotaxin-1, eotaxin-2, eotaxin-3, IL-4, IL-5, IL-13), untargeted metabolomics	IgG2, IgG4, IgG4, IgA, IgM, T cell subsets, ILC subsets, rest of the 80 cytokines (including eotaxin-1, eotaxin-2, eotaxin-3, IL-5, IL-13), rest of the 125 metabolites	IgE, IgG1, IL17A, LIGHT, CXCL9, CXCL12, CCL15, CCL19, pyridoxine, pyridoxic acid, N-acetyl-DL-tryptophan, methionine, threonine, thymine	EoE diagnosis
Avinashi et al.	2020	Paediatrics	Prospective cross-sectional	14	Non-EoE (17), Inactive EoE (17)	Oral cavity	Oral cavity swab	IL-5, IL-8, IL-13, MBP, EDN, EPX	IL-5, IL-8, IL-13, MBP, EDN, EPX	None	-
Bhardwaj et al.	2020	Adults	Prospective cohort study	22	Non-EoE (22), some with atopy	Saliva	Saliva sample	miR-4668	None	miR-4668	Response to corticosteroid treatment
Botan et al.	2017	Paediatrics and adults	Cross-sectional	31	Non-EoE (10), all non-atopic	Blood	Peripheral blood sample	Eosinophil morphology, COX-2 and 5-LOX expression in eosinophils	5-LOX expression in eosinophils	Activated eosinophil morphology, COX-2 in eosinophils	EoE diagnosis
Cengiz	2019	Adults	Case-control	15	Healthy (14)	Serum	Peripheral blood sample	ECP	None	ECP	EoE diagnosis
Choudhury et al.	2020	Paediatrics	Retrospective cross-sectional	66	Inactive EoE (27)	Blood	Peripheral blood sample	Blood eosinophils	None	Blood eosinophils	Blood eosinophils correlated with peak esophageal eosinophils, but could not detect disease activity (active vs inactive)
Eldredge et al.	2022	Paediatrics	Retrospective case-control	15	Non-EoE (30)	Esophagus	Multichannel pH impedance	Baseline impedance	None	Baseline impedance	EoE diagnosis
Esteves Caldeira et al.	2023	Paediatrics and adults	Retrospective cross-sectional	92	Same 92 participants, associations with disease severity	Blood/serum	Peripheral blood sample	Serum IgE, blood eosinophils	Serum IgE, blood eosinophils	None	-
Facchin et al.	2022	Adults	Prospective cross-sectional	29	Non-EoE (20), with gastro-oesophageal symptoms	Saliva	Saliva sample	Saliva 16s rRNA - metabarcoding analysis of saliva	Rest of sequence variants	23 amplicon sequence variants positively associated, and 27 variants negatively associated, with EoE	EoE diagnosis
Henderson et al.	2020	Paediatrics	Prospective observational	16	Inactive EoE (18)	Blood	Peripheral blood sample	Blood eosinophils, blood eosinophil progenitors (EoPs)	Blood eosinophils	Blood eosinophil progenitors (EoPs)	Disease activity (active vs inactive)
Hiremath et al.	2019	Paediatrics	Case-control	26	Non-EoE (19), with symptoms of esophageal dysfunction	Saliva	Saliva sample	Saliva 16s rRNA	Rest of sequence variants	Leptotrichiaceae, Actinomyces, Lactobacillus, Streptococcus, Haemophilus	Active EoE compared to non-EoE (Leptotrichiaceae, Actinomyces, Lactobacillus, Streptococcus), Disease activity (EoEHSS)(Haemophilus)
Jhaveri et al.	2023	Paediatrics	Case-control	50	Non-EoE (100)	Saliva	Buccal swab	Saliva miRNA	Rest of miRNA	miR-205-5p, miR-26b-5p , miR-27b-3p , Let-7i-5p, miR-142-5p , miR-30a-5p	EoE diagnosis
Johansson et al.	2020	Adults	Pre-post study	25	Same 25 participants, pre- and post-PPI	Blood	Peripheral blood sample	Surface markers on eosinophils: N29, CD62P, CD41 and 13 other markers	Rest of surface markers	CD41 on eosinophils	Response to PPI therapy
Johnson et al.	2019	Adults	Prospective cross-sectional	50	Same 50 participants, associations with PEC and disease severity	Exhaled breath	FeNO	FeNO	FeNO	None	-
Josyabhatla et al.	2023	Paediatrics	Prospective cohort study	21	Non-EoE (91), Inactive EoE (16)	Exhaled breath, blood/plasma	FeNO, peripheral blood sample	FeNO, blood eosinophils, plasma amino acids, plasma polyamines	None	Peak eosinophil count, CIT, β-ALA, CYS, spermine, FENO	EoE diagnosis
Katzka et al.	2017	Adults	Prospective cross-sectional	36	Inactive EoE (44)	Esophageal contents	Cytosponge	Esophageal eosinophil count	None	Esophageal eosinophil count	Esophageal eosinophils by cytosponge correlated with esophageal eosinophils by biopsy, and predicted active vs inactive EoE.
Kaur et al.	2023	Paediatrics and adults (age 6-19)	Prospective cross-sectional	37	Non-EoE (87)	Exhaled breath	FeNO	FeNO	None	FeNO	EoE diagnosis
Lim et al.	2024	Adults	Prospective case-control	22	Non-EoE (functional dyspepsia) (13)	Serum	Peripheral blood sample	Serum eosinophils, IgE, IgG4, food-specific-IgE, food-specific-IgG4	Total IgE, total IgG4, food-specific-IgE to milk, soy,	Serum eosinophils, food-specific-IgE to wheat, eggs, food-specific-IgG4 to milk, wheat, soy, eggs, nuts	EoE diagnosis, but could not differentiate food elimination responders from non-responders
Lingblom et al.	2021	Adults	Pre-post study	20	Responders (15), Non-responders (5)	Blood	Peripheral blood sample	Surface markers on eosinophils/neutrophils/T cells: CD3, CD4, CD8, CD16, CD25, CD44, CD49d, CD54, CD66c, CCR3, CCR9, CD274, CD294	Neutrophil count, CD54, CCR9, CD274	Model comprised of 13 immune parameters (eosinophil count, lymphocyte count, T cell count (CD4 and CD8), CD66c, CD294, CD44, CD25, CD193, CD16, CD49d) and 10 questionnaire scores (dysphagia, dryness, reflux, taste, milk, pasta, meat, fruit, cough, local pain) could predict treatment response	Response to corticosteroid treatment
Lu et al.	2018	Paediatrics	Prospective cross-sectional	16	Non-EoE (15)	Blood/serum	Peripheral blood sample	Blood eosinophils, IL-1, IL-2, IL-4, IL-5, IL-6, IL-8, IL-10, IL-12, IL-13, IFN-y, TNFa, 15(S)-HETE	IL-1, IL-2, IL-4, IL-6, IL-8, IL-12, IL-13, IFN-y, TNFa	Blood eosinophils, IL-5, IL-10, 15(S)-HETE	EoE diagnosis
Moye et al.	2019	Paediatrics	Prospective cross-sectional	7	Non-EoE (17)	Blood/plasma	Peripheral blood sample	Plasma metabolites (48 metabolites)	Rest of the 48 metabolites	dimethyl arginine, N-acetylputrescin, 2-hydroxypalmitic acid, N-acetylornithine, isoleucine, asparagine, 3hydroxyanthranilicacid, methylglutaryl carnitine	EoE diagnosis, PPI use
Muftah et al.	2024	Adults	Retrospective cohort	183	Responders (92), Non-responders (91)	Blood	Peripheral blood sample	Blood eosinophils	None	Blood eosinophils	Response to PPI therapy
Muir et al.	2022	Paediatrics	Prospective cross-sectional	40	Same 40 participants, associations with PEC	Esophageal contents	Esophageal string test (EST)	EDN, EPX, MBP-1, CLC, Eotaxin-3, Periostin	None	EDN, EPX, MBP-1, CLC, Eotaxin-3, Periostin	Correlated with peak esophageal eosinophils
Pehrsson et al.	2023	Adults	Prospective case-control	29	Healthy (29)	Serum	Peripheral blood sample	Serum PRO-C3, PC3X, C3M, CTX-III, PRO-C4, C4M, PRO-C5, PRO-C6,C6M,VICM, VIM, and CPa9-HNE	PC3X, CTX-III, PRO-C4, VICM,	PRO-C3, C3M, C4M, PRO-C5, PRO-C6, C6M, VIM, and CPa9-HNE	EoE diagnosis, but not response to dietary elimination
Perez-Lucendo et al.	2021	Adults	Prospective cross-sectional	12	Healthy (15), inactive EoE (7), Allergic (9)	Blood	Peripheral blood sample	Blood eosinophils, surface markers on eosinophils: CD69, IL5Ra, CD44, ICAM-1, CD63	Blood eosinophils, CD69, IL5Ra, CD44, CD63 on eosinophils	ICAM-1 on eosinophils	EoE diagnosis and disease activity i.e. ICAM-1 levels lower in active EoE patients compared to controls and inactive EoE
Sarbinowska et al.	2021	Adults	Prospective cohort study	16	Non-EoE (evaluated for dysphagia) (42)	Serum	Peripheral blood sample	Serum IL-5, IL-13, TGF-B1, MBP, eotaxin-3	IL-5	MBP, eotaxin-3, TGF-B1, IL-13	MBP and TGF-B1 higher in EoE, MBP and eotaxin-3 correlated with peak esophageal eosinophils, after treatment IL-13 and TGF-B1 correlated with EREFS
Schwartz et al.	2019	Paediatrics	Retrospective cross-sectional	17	Inactive EoE (14)	Blood	Peripheral blood sample	Blood eosinophils, blood eosinophil progenitors (EoPs)	Blood eosinophils	EoPs	Disease activity (active vs inactive)(EoEHSS)
Sebastian-Delacruz et al.	2024	Adults	Prospective case-control	19	Healthy (13)	Oral cavity	Oral cavity swab	RNA-seq of 29 genes	Rest of 29 genes	CDH26, KCNJ2, PLD1	EoE diagnosis
Smadi et al.	2018	Paediatrics and adults (age 1-20)	Prospective cross-sectional	49	No disease (28), GERD (17)	Esophagus	Esophageal brushing via nasogastric tube	EDN	None	EDN	EoE diagnosis and disease activity (active v inactive)
Sninsky et al.	2024	Adults	Prospective cohort	20	Non-EoE (20)	Blood	Peripheral blood sample	mRNA and miRNA sequencing	Rest of mRNA and miRNA genes	IL5RA, RPL7AP45, GALNTL6	EoE diagnosis
Thomas et al.	2024	Paediatrics and adults (age 1-22)	Retrospective cross-sectional	140	Non-EoE (91)	Esophagus	Endoscopic esophageal brushing	EDN	None	EDN	EoE diagnosis and disease activity (active v inactive)(peak esophageal eosinophils and EREFS)
Ugalde-Triviño et al.	2024	Adults	Prospective cross-sectional	24	Non-EoE (19), Responders (9), Non-responders (9)	Blood	Peripheral blood sample	Surface markers on PBMCs: 39 markers	T cells, B cells, NK cells, basophils	Circulating pDC number	EoE diagnosis (pDCs), response to PPI therapy (pDCs and classical monocytes)
Upparahalli Venkateshaiah et al.	2021	Paediatrics and adults (age 4-21)	Prospective cross-sectional	33	No disease (15), GERD (19)	Blood	Peripheral blood sample	mRNA levels: FceRI, FceRII, IL-15Ra, Va24, Ja18, aTCR, bTCR, yTCR, dTCR	FCERII, IL-15Ra	Va24, Ja18, FceRI, aTCR, bTCR, yTCR, dTCR	EoE diagnosis (compared to non-EoE and GERD)
Upparahalli Venkateshaiah et al.	2021	Paediatrics and adults (age 4-21)	Prospective cross-sectional	33	No disease (15), GERD (19)	Blood	Peripheral blood sample	mRNA levels: CD101, CD274, CXCR6, VB11, CD1d, CXCL16	VB11, CD1d, CXCL16	CD101, CD274, CXCR6	EoE diagnosis (compared to non-EoE and GERD)
Votto et al.	2024	Paediatrics	Prospective case-control	21	Healthy (21)	Blood/serum	Peripheral blood sample	Blood eosinophils, serum ECP, tryptase, GAL-10, IL-1, IL-2, IL-4, IL-5, IL-6, IL-10, IL-17, TNF-a, TGF-B, VEGF, VCAM-1, Ang-2, PAI-1, IgG4	Blood eosinophils, ECP, tryptase, IL-1, IL-2, IL-4, IL-5, IL-6, IL-10, TNF-a, TNF-b, VEGF-A, VCAM-1, Ang-2, PAI-1, IgG4	IL-17, GAL-10, TGF-B	EoE diagnosis (GAL-10, TGF-B), disease activity clinical and endoscopic (IL-17)
Wechsler et al.	2021	Paediatrics	Prospective cohort	56	Non-EoE (15)	Blood/plasma and urine	Peripheral blood sample and urine sample	Blood eosinophils, plasma EDN, ECP, MBP-1, CLC, eotaxin-2, eotaxin-3, urine OPN, MMP-9	Eotaxin-2, urine MMP-9	Blood eosinophils, plasma EDN, ECP, MBP-1, CLC, eotaxin-3, urine OPN	EoE diagnosis (blood eosinophils, plasma EDN, ECP, MBP-1, CLC, eotaxin-3, urine OPN), treatment response (eosinophils, ECP, EDN, MBP-1, CLC)
